# Supplementary material for: Fluorescence multispectral imaging-based diagnostic system for atherosclerosis
Source: Biomed Eng Online. 2016 Aug 20;15:98. doi: 10.1186/s12938-016-0220-z (PMC4992218; doi:10.1186/s12938-016-0220-z)
Supplement: Supplementary file 1 — 10.1186/s12938-016-0220-z Raw and analyzed data. [file 12938_2016_220_MOESM1_ESM.xlsx]

## Sheet: For ROC
		Whole thickness (mm)	Pathological judgement	AT ratio		AT ratio	Normal	Abnormal										X	probability	1-specificity	sensitivity	sensitivity-(1-specificity)		true positive	true negative	false positive	false negative
		0.19	Normal	2.58228		1.2	0	1										.	.	0	0	0		0	25	0	41
		0.2	Normal	2.72256		1.3	0	2										1.2	0.9772	0	0.0244	0.0244		1	25	0	40
		0.21	Normal	2.00672		1.4	0	2										1.3	0.9676	0	0.0732	0.0732		3	25	0	38
		0.23	Normal	2.56613		1.5	0	1										1.4	0.9541	0	0.122	0.122		5	25	0	36
		0.24	Normal	2.68974		1.6	0	5										1.5	0.9354	0	0.1463	0.1463		6	25	0	35
		0.26	Normal	2.61747		1.7	0	8										1.6	0.9098	0	0.2683	0.2683		11	25	0	30
		0.26	Normal	2.20309		1.8	1	3										1.7	0.8754	0	0.4634	0.4634		19	25	0	22
		0.28	Normal	1.95459		1.9	5	2										1.8	0.8304	0.04	0.5366	0.4966	*	22	24	1	19
		0.3	Normal	1.95054		2	2	1										1.9	0.7734	0.24	0.5854	0.3454		24	19	6	17
		0.31	Normal	2.76506		2.1	0	7										2	0.7039	0.32	0.6098	0.2898		25	17	8	16
		0.31	Abnormal	2.17723		2.2	2	2										2.1	0.6236	0.32	0.7805	0.4605		32	17	8	9
		0.31	Normal	2.319		2.3	1	4										2.2	0.5358	0.4	0.8293	0.4293		34	15	10	7
		0.32	Normal	1.93161		2.4	3	1										2.3	0.4458	0.44	0.9268	0.4868		38	14	11	3
		0.32	Normal	2.45423		2.5	4	0										2.4	0.3591	0.56	0.9512	0.3912		39	11	14	2
		0.34	Abnormal	1.70374		2.6	3	2										2.5	0.2808	0.72	0.9512	0.2312		39	7	18	2
		0.34	Normal	1.8809		2.7	2	0										2.6	0.2139	0.84	1	0.16		41	4	21	0
		0.36	Normal	2.4437		2.8	1	0										2.7	0.1594	0.92	1	0.08		41	2	23	0
		0.37	Normal	2.80826		2.9	0	0										2.8	0.1167	0.96	1	0.04		41	1	24	0
		0.38	Normal	2.59942		3	0	0										3.1	0.0428	1	1	0		41	0	25	0
		0.38	Normal	2.06559		3.1	1	0										3.1	0.0428	1	1	0		41	0	25	0
		0.38	Normal	2.28068
		0.39	Normal	1.94197					Total			AUC
		0.39	Abnormal	1.71108			25	41	66			0.82146
		0.4	Normal	2.60196
		0.42	Abnormal	1.71402
		0.44	Normal	3.13123
		0.46	Abnormal	2.30223
		0.46	Abnormal	2.63594
		0.47	Normal	2.53604
		0.47	Normal	2.4344
		0.47	Normal	1.93666
		0.48	Abnormal	2.18222
		0.49	Abnormal	2.36605
		0.49	Abnormal	2.20112
		0.5	Abnormal	2.68533
		0.5	Abnormal	2.09746
		0.52	Abnormal	1.72565
		0.54	Abnormal	2.38725
		0.55	Abnormal	1.74281
		0.56	Abnormal	1.35001
		0.58	Abnormal	2.38006
		0.6	Abnormal	2.14772
		0.6	Abnormal	2.42985
		0.62	Abnormal	2.10631
		0.66	Abnormal	1.74319
		0.7	Abnormal	2.14968
		0.75	Abnormal	1.49487
		0.8	Abnormal	2.10268
		0.8	Abnormal	1.96392
		0.81	Abnormal	1.63399
		0.82	Abnormal	1.87736
		0.82	Abnormal	2.24682
		0.85	Abnormal	1.87883
		0.89	Abnormal	1.21388
		0.9	Abnormal	1.7352
		1.02	Abnormal	1.60991
		1.04	Abnormal	1.79167
		1.04	Abnormal	1.85057
		1.04	Abnormal	1.91874
		1.08	Abnormal	1.65661
		1.1	Abnormal	2.15282
		1.15	Abnormal	1.31261
		1.21	Abnormal	1.68033
		1.21	Abnormal	1.49463
		1.22	Abnormal	1.67701
		1.36	Abnormal	1.50126
	sum	Normal	25
		Abnormal	41
		Total	66

## Sheet: data
Sample	ROI	Whole thickness (mm)	Pathological judgement	(20) Fluorescence @ 526nm	(43) Fluorescence @ 618nm	Base	F526-Base	F618-Base	AT Ratio
1	Blue	0.38	Normal	1369	814	467	902	347	2.59942
1	Yellow	1.02	Abnormal	1006	809	486	520	323	1.60991
1	Cyan	0.62	Abnormal	1093	760	459	634	301	2.10631
1	Magenta	0.31	Normal	1381	795	463	918	332	2.76506
1	Maroon	0.46	Abnormal	1285	846	509	776	337	2.30267
1	SeaGreen	1.04	Abnormal	898	708	468	430	240	1.79167
1	Purple	0.81	Abnormal	980	786	480	500	306	1.63399
1	Coral	0.49	Abnormal	2300	1270	516	1784	754	2.36605
2	Green	0.24	Normal	1498	872	501	997	371	2.68733
2	Blue	0.19	Normal	1445	870	506	939	364	2.57967
2	Yellow	0.56	Abnormal	1063	946	612	451	334	1.3503
2	Cyan	0.23	Normal	1617	942	511	1106	431	2.56613
2	Magenta	0.28	Normal	1251	889	510	741	379	1.95515
2	Maroon	0.42	Abnormal	1164	907	547	617	360	1.71389
2	SeaGreen	0.32	Normal	1235	884	506	729	378	1.92857
2	Purple	0.26	Normal	1570	904	492	1078	412	2.6165
2	Coral	1.04	Abnormal	1895	1259	512	1383	747	1.85141
3	Green	0.31	Abnormal	2176	1316	585	1591	731	2.17647
3	Blue	0.47	Normal	2307	1235	538	1769	697	2.53802
3	Yellow	0.85	Abnormal	1793	1220	568	1225	652	1.87883
3	Cyan	0.6	Abnormal	1881	1167	545	1336	622	2.14791
3	Magenta	0.8	Abnormal	1494	1000	552	942	448	2.10268
3	Maroon	0.9	Abnormal	1643	1171	529	1114	642	1.7352
3	SeaGreen	0.44	Normal	1751	939	558	1193	381	3.13123
4	Green	0.39	Normal	3409	2191	898	2511	1293	1.942
4	Blue	0.26	Normal	3351	1843	589	2762	1254	2.20255
4	Yellow	1.36	Abnormal	1900	1467	604	1296	863	1.50174
4	Cyan	0.37	Normal	2272	1314	784	1488	530	2.80755
4	Magenta	0.38	Normal	2605	1556	572	2033	984	2.06606
5	Green	1.21	Abnormal	1876	1349	575	1301	774	1.68088
5	Blue	0.31	Normal	2030	1194	560	1470	634	2.31861
5	Yellow	0.38	Normal	2699	1500	564	2135	936	2.28098
5	Cyan	1.04	Abnormal	1896	1270	589	1307	681	1.91924
5	Magenta	0.36	Normal	2099	1188	556	1543	632	2.44146
5	Maroon	0.32	Normal	2336	1283	560	1776	723	2.45643
5	SeaGreen	0.58	Abnormal	2187	1232	540	1647	692	2.38006
5	Purple	0.46	Abnormal	1683	973	539	1144	434	2.63594
6	Green	0.8	Abnormal	2487	1561	600	1887	961	1.96358
6	Blue	0.5	Abnormal	2551	1287	537	2014	750	2.68533
6	Yellow	1.08	Abnormal	2209	1578	617	1592	961	1.65661
6	Cyan	1.1	Abnormal	2520	1467	554	1966	913	2.15334
6	Magenta	1.22	Abnormal	2189	1556	621	1568	935	1.67701
6	Maroon	0.7	Abnormal	2667	1549	577	2090	972	2.15021
6	SeaGreen	0.48	Abnormal	2101	1260	549	1552	711	2.18284
6	Purple	0.6	Abnormal	3554	1801	575	2979	1226	2.42985
7	Green	0.82	Abnormal	2366	1517	549	1817	968	1.87707
7	Blue	0.66	Abnormal	4404	2766	562	3842	2204	1.74319
7	Yellow	0.55	Abnormal	2474	1649	538	1936	1111	1.74257
7	Cyan	0.52	Abnormal	2349	1602	572	1777	1030	1.72524
7	Magenta	0.34	Abnormal	2431	1659	562	1869	1097	1.70374
7	Maroon	1.21	Abnormal	2461	1875	690	1771	1185	1.49451
7	SeaGreen	1.15	Abnormal	1347	1161	566	781	595	1.31261
8	Green	0.4	Normal	2931	1428	489	2442	939	2.60064
8	Blue	0.47	Normal	2695	1387	475	2220	912	2.43421
8	Yellow	0.5	Abnormal	3060	1739	537	2523	1202	2.099
8	Cyan	0.49	Abnormal	3689	1969	537	3152	1432	2.20112
8	Magenta	0.82	Abnormal	2630	1453	509	2121	944	2.24682
8	Maroon	0.47	Normal	2817	1708	524	2293	1184	1.93666
8	SeaGreen	0.54	Abnormal	2450	1318	502	1948	816	2.38725
9	Green	0.2	Normal	1496	896	547	949	349	2.7192
9	Blue	0.34	Normal	1269	939	564	705	375	1.88
9	Yellow	0.75	Abnormal	1200	1007	617	583	390	1.49487
9	Cyan	0.89	Abnormal	1049	975	625	424	350	1.21143
9	Magenta	0.21	Normal	1221	890	562	659	328	2.00915
9	Maroon	0.39	Abnormal	1211	970	631	580	339	1.71091
9	SeaGreen	0.3	Normal	1153	856	544	609	312	1.95192
